# Supplementary material for: Evaluation and validation of extensive growth and growth boundary models for mesophilic and psychrotolerant Bacillus cereus in dairy products (Part 2)
Source: Front Microbiol. 2025 Mar 31;16:1553903. doi: 10.3389/fmicb.2025.1553903 (PMC11994723; doi:10.3389/fmicb.2025.1553903)
Supplement: Supplementary file 1 [file Table_1.XLSX]

## Sheet: Table S1
Challenge tests with dairy cocktail of mesophilic strains used for evatuation of mesophilic growth models
Inoculation	Product	Temp (Avg ± SD), oC	pH (Avg ± SD)	WPS (Avg ± SD), %	Dry matter (Avg ± SD), %	Fat %		Organic acids in water phase (Avg± SD), ppm						Phosphate ions in water phase (Avg± SD), %				Length of exp., days		Fitted growth parameter values ± SE					Ψ-value	Predictions
								Acetic	Citric	Lactic	Benzoic	Sorbic		P1	P2	P3				Lag time, h	N0, log(cfu/g)	Nmax, log(cfu/g)	µmax, h-1
Commercial dairy products
Mix-Bcmes	Semi-skimmed milk	12.25 ± 0.37	6.69 ± 0.05	0.13 ± 0.07	12.62 ± 2.46	NAa		121± 4	1477 ± 337	ND	NDb	ND		NA	NA	NA		11		42.05 ± 23.73	1.97 ± 0.32	7.35 ± 0.17	0.14 ± 0.05		0.3	Correct
Mix-Bcmes	Semi-skimmed milk	14.71 ± 0.11	6.69 ± 0.07	0.13 ± 0.07	12.62 ± 2.46	NA		121 ± 4	1477 ± 337	ND	ND	ND		NA	NA	NA		8		69.67 ± 18.28	2.16 ± 0.16	7.36 ± 0.13	0.29 ± 0.20		0.3	Correct
Mix-Bcmes	Semi-skimmed milk	15.05 ± 0.06	6.75 ± 0.04	0.19 ± 0.04	9.89 ± 0.16	NA		95 ± 97	942 ± 24	ND	ND	ND		NA	NA	NA		16		44.85 ± 3.21	2.76 ± 0.22	6.87 ± 0.18	0.30 ± 0.04		0.3	Correct
Mix-Bcmes	Brie	12.09 ± 0.44	6.56 ± 0.31	2.44 ± 0.05	50.48 ± 0.58	NA		ND	ND	1468 ± 64	ND	ND		NA	NA	NA		6		38.48 ± 11.09	3.20 ± 0.15	4.35 ± 0.17	0.073± 0.04		0.4	Correct
Mix-Bcmes	Brie	14.95 ± 0.17	6.70 ± 0.33	2.44 ± 0.05	50.48 ± 0.58	NA		ND	ND	1468 ± 64	ND	ND		NA	NA	NA		6		10.18 ± 13.26	3.26 ± 0.38	5.72 ± 0.22	0.12 ± 0.05		0.3	Correct
Mix-Bcmes	Mascarpone	14.98 ± 0.14	6.26 ± 0.01	0.36 ± 0.01	47.68 ± 0.33	NA		208 ± 120	2437 ± 391	ND	ND	ND		NA	NA	NA		4		16.03 ± 2.18	3.19 ± 0.14	7.93 ± 0.14	0.29 ± 0.14		0.3	Correct
Mix-Bcmes	Mozzarella	14.98 ± 0.14	6.07 ± 0.01	1.05 ± 0.07	34.28 ± 0.24	NA		74 ± 8	1137 ± 32	128 ± 7	ND	ND		NA	NA	NA		4		0-fixed	2.90 ± 0.15	5.89 ± 0.11	0.18 ± 0.03		0.3	Correct
Mix-Bcmes	Rice pudding	12.93 ± 0.31	6.63 ± 0.01	0.45 ± 0.02	23.42 ± 0.07	NA		291 ± 47	831 ± 275	ND	ND	ND		NA	NA	NA		6		22.89 ± 3.53	2.32 ± 0.11	5.68 ± 0.11	0.14 ± 0.01		0.3	Correct
Mix-Bcmes	Tiramisu	12.93 ± 0.31	6.17 ± 0.00	0.18 ± 0.00c	51.33 ± 0.06	NA		528 ± 34	3532 ± 220	637 ± 22	ND	ND		NA	NA	NA		28		-	-	-	0		36.7599	Correct
Mix-Bcmes	Ricotta	12.98 ± 0.11	6.32 ± 0.01	0.16 ± 0.02	25.43 ± 0.03	NA		ND	3393 ± 154	291 ± 33	ND	ND		NA	NA	NA		7		14.11 ± 5.21	3.45 ± 0.18	6.62 ± 0.15	0.10 ± 0.01		0.327232	Correct
Mix-Bcmes	Danbo cheese	24.41 ± 0.20	5.54 ± 0.01	2.66 ± 0.14	55.04 ± 0.14	NA		1534 ± 15	ND	13410 ± 70	ND	ND		NA	NA	NA		29		-	-	-	0		37.8172	Correct
Mix-Bcmes	Buko Alpeost	14.95 ± 0.17	5.93 ± 0.01	1.86 ± 0.00	41.33 ± 0.12	NA		717 ± 109	3539 ± 379	7237 ± 167	ND	ND		2.31 ± 0.07	NA	NA		21		-	-	-	0		0.4	Fail-safe
Mix-Bcmes	Oat drink	15.99 ± 0.07	7.02 ± 0.04	0.19 ± 0.06	11.45 ± 0.02	NA		170 ± 0	ND	112 ± 14	ND	ND		NA	NA	NA		9		0-fixed	3.92 ± 0.10	8.08 ± 0.08	0.20 ± 0.01		0.2	Correct
Mix-Bcmes	Oat drink	12.75 ± 0.54	7.32 ± 0.06	0.11 ± 0.00	6.87 ± 0.00	NA		169 ± 19	ND	112 ± 158	ND	ND		NA	NA	NA		8		44.28 ± 2.82	1.72 ± 0.10	7.11 ± 0.09	0.13 ± 0.01		0.3	Correct
Mix-Bcmes	Oat drink	9.76 ± 0.36	7.33 ± 0.04	0.11 ± 0.00	6.87 ± 0.00	NA		169 ± 19	ND	112 ± 158	ND	ND		NA	NA	NA		11		-	-	-	0		0.4	Fail-safe
Customized Processed cheese
Mix-Bcmes	PC 1	14.96 ± 0.14	5.49 ± 0.02	2.19 ± 0.02	42.39 ± 0.09	NA		1490 ±206	5128 ± 97	6790 ± 158	ND	ND		2.57 ± 0.35	NA	NA		29		-	-	-	0		1.5	Correct
Mix-Bcmes	PC 2	14.96 ± 0.13	5.58 ± 0.01	2.20 ± 0.02	42.64 ± 0.37	NA		1238 ± 84	1770 ± 225	344 ± 60	ND	ND		2.58 ± 0.35	NA	NA		33		-	-	-	0		0.6	Fail-safe
Mix-Bcmes	PC 3	14.96 ± 0.13	5.76 ± 0.00	2.17 ± 0.00	42.80 ± 0.42	NA		98 ± 31	2408 ± 756	14731 ± 110	ND	ND		2.98 ± 0.04	NA	NA		33		-	-	-	0		1.3	Correct
Mix-Bcmes	PC 4	14.96 ± 0.13	5.52 ± 0.01	2.24 ± 0.18	45.42 ± 2.79	NA		181 ± 16	8126 ± 477	609 ± 90	ND	ND		2.71 ± 0.35	NA	NA		22		269.00 ± 72.80	2.17 ± 0.49	6.42 ± 0.64	0.058 ± 0.05		0.6	Correct
Mix-Bcmes	PC 5	14.97 ± 0.17	5.60 ± 0.01	2.23 ± 0.02	42.64 ± 0.03	NA		129 ± 14	1916 ± 135	612 ± 25	ND	ND		2.99 ± 0.02	NA	NA		12		140.60 ± 27.25	2.65 ± 0.13	6.07 ± 0.20	0.10 ± 0.05		0.5	Correct
Mix-Bcmes	PC 6	14.72 ± 0.05	5.6 ± 0.02	2.20 ± 0.02	42.09 ± 0.12	NA		1344 ± 68	2936 ± 493	938 ± 31	ND	ND		3.14 ± 0.08	NA	NA		29		-	-	-	0		0.8	Fail-safe
Mix-Bcmes	PC 7	14.72 ± 0.05	5.62 ± 0.03	2.06 ± 0.01	41.03 ± 0.05	NA		84 ± 4	2210 ± 33	17472 ± 243	ND	ND		2.51 ± 0.35	NA	NA		29		-	-	-	0		105.9	Correct
Mix-Bcmes	PC 8	17.76 ± 0.31	5.51 ± 0.00	2.95 ± 0.01	42.12 ± 0.03	NA		78 ± 25	2379 ± 74	995 ± 162	ND	ND		NA	1.73	NA		35		-	-	-	0		0.5	Fail-safe
Mix-Bcmes	PC 9	17.76 ± 0.31	5.53 ± 0.01	2.84 ± 0.04	42.58 ± 0.01	NA		94± 3	2283 ± 79	897 ± 23	ND	ND		NA	NA	1.74		35		318.60 ± 23.27	3.13 ± 0.14	6.28 ± 1.07	0.028 ± 0.01		0.5	Correct
Mix-Bcmes	PC 10	17.76 ± 0.31	5.31 ± 0.01	2.77 ± 0.01	41.84 ± 0.08	NA		44 ± 14	2623 ± 732	4056 ± 42	ND	ND		NA	NA	NA		35		-	-	-	0		0.5	Fail-safe
Mix-Bcmes	PC 11	17.76 ± 0.31	5.21 ± 0.01	2.87 ± 0.01	42.04 ± 0.02	NA		51 ± 4	4598 ± 243	793 ± 45	ND	ND		NA	NA	NA		11		49.22 ± 8.34	3.07 ± 0.21	7.76 ± 0.31	0.092 ± 0.31		0.3	Correct
Mix-Bcmes	PC 12_Mascarpone-base	14.98 ± 0.23	5.51 ± 0.04	0.96 ± 0.07	51.61 ± 2.28	NA		25 ± 0	1542 ± 165	ND	ND	ND		NA	1.24	NA		47		0-fixed	3.81 ± 0.20	5.86 ± 0.21	0.018 ± 0.00		0.4	Correct
Mix-Bcmes	PC 13	14.80 ± 0.16	5.51 ± 0.02	1.01 ± 0.04	40.73 ±0.23	NA		82 ± 13	2097 ± 47	580 ± 46	ND	ND		NA	0.51	NA		11		30.27 ± 4.18	3.49 ± 0.12	7.51 ± 0.09	0.17 ± 0.02		0.4	Correct
Mix-Bcmes	PC 14_Mascarpone-base	14.76 ± 0.04	5.53 ± 0.05	0.81 ± 0.00	51.03 ± 0.81	NA		25 ± 0	1703 ± 186	ND	ND	ND		NA	NA	1.23		14		15.44 ± 7.29	3.67 ± 0.11	6.27 ± 0.06	0.046 ± 0.00		0.4	Correct
Mix-Bcmes	PC 15	15.02 ± 0.15	5.52 ± 0.03	1.63 ± 0.01	41.83 ± 0.85	NA		84 ± 13	2097 ± 8	523 ± 4	ND	ND		NA	NA	2.06		16		101.20 ± 8.41	2.98 ± 0.09	7.16 ± 0.17	0.051 ± 0.00		1.1	Fail-dangerous
Customized cheeses
Mix-Bcmes	Cream cheese	14.73 ± 0.05	5.36 ± 0.03	1.05 ± 0.00	31.30 ± 0.04	NA		509 ± 30	1086 ± 68	6221 ± 378	ND	ND		NA	NA	NA		23		134.05 ± 8.58	4.00 ± 0.05	7.58 ± 0.12	0.026 ± 0.00		1.1	Fail-dangerous
Mix-Bcmes	Paneer 1	14.72 ± 0.05	4.9 ± 0.01	2.25 ± 0.11	40.52 ± 0.19	10.62 ± 0.04		83 ± 4	2224 ± 69	ND	ND	ND		NA	NA	NA		6		19.83 ± 13.30	3.38 ± 0.26	7.43 ± 0.16	0.24 ± 0.12		0.7	Correct
Mix-Bcmes	Paneer 3	14.72 ± 0.05	5.28 ± 0.04	1.49 ± 0.04	38.79 ± 0.57	2.92 ± 0.06		59 ± 3	2459 ± 105	ND	184 ± 42	ND		NA	NA	NA		7		-	-	-	0		0.8	Fail-safe
Mix-Bcmes	Paneer 5	14.72 ± 0.05	5.19 ± 0.03	1.62 ± 0.08	42.33 ± 0.28	18.67 ± 0.08		81 ± 6	2230 ± 34	ND	362 ± 36	ND		NA	NA	NA		33		-	-	-	0		3.9	Correct
Mix-Bcmes	Mascarpone_1	13.26 ± 0.28	5.72 ± 0.05	4.63 ± 0.05	54.48 ± 0.76	NA		ND	1953 ± 213	ND	ND	ND		NA	NA	NA		11		126.57 ± 10.13	2.03 ± 0.12	4.64 ± 0.17	0.084 ± 0.02		0.5	Correct
Mix-Bcmes	Mascarpone_2	17.54 ± 0.07	5.24 ± 0.01	0.73 ± 0.03	49.69 ± 1.09	NA		ND	1823 ± 60	ND	ND	ND		NA	NA	NA		4		10.29 ± 1.18	3.18 ± 0.07	7.58 ± 0.05	0.21 ± 0.01		0.2	Correct
Mix-Bcmes	Mascarpone_2_Natural contamination	17.54 ± 0.07	5.26 ± 0.02	0.73 ± 0.03	49.69 ± 1.09	NA		ND	1823 ± 60	ND	ND	ND		NA	NA	NA		5		26.29 ± 6.27	0.51 ± 0.33	6.93 ± 0.32	0.23 ± 0.04		0.2	Correct
Mix-Bcmes	Mascarpone_3	24.36 ± 0.23	5.24 ± 0.01	0.73 ± 0.03	49.69 ± 1.09	NA		ND	1823 ± 60	ND	ND	ND		NA	NA	NA		4		0 _ fixed	3.23 ± 0.12	8.24 ± 0.09	0.48 ± 0.02		0.1	Correct
Mix-Bcmes	Mascarpone_3_Natural contamination	24.36 ± 0.23	5.24 ± 0.02	0.73 ± 0.03	49.69 ± 1.09	NA		ND	1823 ± 60	ND	ND	ND		NA	NA	NA		4		0 -fixed	0.50 ± 0.39	7.75 ± 0.40	0.37 ± 0.04		0.1	Correct
Mix-Bcmes	Mascarpone_5	16.88 ± 0.31	5.32 ± 0.02	0.62 ± 0.02	50.11 ± 0.61	31.52 ± 0.85		ND	1443 ± 52	ND	ND	566 ± 22		NA	NA	NA		49		-	-	-	0		0.4	Fail-safe
Mix-Bcmes	Mascarpone_6	14.69 ± 0.04	5.54 ± 0.02	0.44 ± 0.62	40.81 ± 0.52	NA		82 ± 13	2183 ± 9	525 ± 3	ND	ND		NA	NA	NA		5		16.22 ± 1.27	3.77 ± 0.07	8.02 ± 0.06	0.19 ± 0.01		0.3	Correct
Mix-Bcmes	Mascarpone_7_Natural contamination	14.69 ± 0.04	5.53 ± 0.08	0.44 ± 0.62	40.81 ± 0.52	NA		82 ± 13	2183 ± 9	525 ± 3	ND	ND		NA	NA	NA		5		0-fixed	0.50 ± 3.15	6.05 ± 0.48	0.15 ± 0.03		0.3	Correct
Mix-Bcmes	Mascarpone_8	15.14 ± 0.30	5.57 ± 0.05	0.79 ± 0.03	40.21 ± 0.80	21.42 ± 0.74		81 ± 13	2326 ± 56	520 ± 6	126 ± 13	ND		NA	NA	NA		33		-	-	-	0		0.5	Fail-safe
Mix-Bcmes	Mascarpone_9	14.79 ± 0.07	5.42 ± 0.29	0.99 ± 0.00	41.00 ± 0.30	22.43 ± 0.62		82 ± 13	2200 ± 19	505 ± 9	ND	126 ± 4		NA	NA	NA		33		-	-	-	0		0.5	Fail-safe
Dairy ingredients solutions
Mix-Bcmes	Thin whey _commercial	13.16 ± 0.14	6.65 ± 0.05	0.13 ± 0.02	5.00 ± 0.00	NA		24 ± 30	833 ± 199	ND	ND	ND		NA	NA	NA		14		62.57 ± 41.83	2.35 ± 0.78	7.00 ± 0.70	0.12 ± 0.08		0.3	Correct
Mix-Bcmes	RO whey_liquid	14.95 ± 0.13	5.71 ± 0.02	0.55 ± 0.00	20.49 ± 0.49	NA		ND	4215 ± 510	3624 ± 390	ND	ND		NA	NA	NA		12		50.62 ± 28.28	2.10 ± 0.44	6.91 ± 0.33	0.093 ± 0.02		0.3	Correct
Mix-Bcmes	WPC35_ liquid__commercial	13.13 ± 0.09	6.35 ± 0.03	0.15 ± 0.04	9.73 ± 0.01	NA		94 ± 120	1765 ± 216	640 ± 40	ND	ND		NA	NA	NA		7		55.23 ± 6.46	2.33 ± 0.23	7.37 ± 0.27	0.18 ± 0.03		0.3	Correct
Mix-Bcmes	WPC_ liquid__commercial	13.13 ± 0.09	6.23 ± 0.04	ND	27.89 ± 0.01	NA		302 ± 9	ND	ND	ND	ND		NA	NA	NA		7		19.56 ± 3.15	2.83 ± 0.06	6.30 ± 0.05	0.13 ± 0.01		0.3	Correct
Mix-Bcmes	Bacteria-filtered WPC_ liquid_commercial	13.13 ± 0.09	6.17 ± 0.08	ND	26.05 ± 0.01	NA		ND	ND	ND	ND	ND		NA	NA	NA		7		22.02 ± 5.62	2.84 ± 0.12	6.72 ± 0.12	0.11 ± 0.01		0.3	Correct
Mix-Bcmes	Bacteria-filtered WPC_SPd	13.11 ± 0.17	6.40 ± 0.07	ND	27.09 ± 0.01	NA		459 ± 30	ND	ND	ND	ND		NA	NA	NA		10		32.98 ± 2.93	3.04 ± 0.06	6.88 ± 0.06	0.11 ± 0.01		0.5	Correct
Mix-Bcmes	WFC_1_SP	13.11 ± 0.17	6.15 ± 0.06	0.02 ± 0.00	19.09 ± 0.14	NA		ND	ND	ND	ND	ND		NA	NA	NA		10		21.77 ± 4.34	2.99 ± 0.09	6.81 ± 0.00	0.070 ± 0.00		0.3	Correct
Mix-Bcmes	WFC_2_SP(2X De)	13.11 ± 0.17	6.22 ± 0.05	ND	9.54 ± 0.01	NA		45 ± 2	ND	ND	ND	ND		NA	NA	NA		10		0- fixed	2.75 ± 0.11	6.82 ± 0.17	0.056 ± 0.00		0.3	Correct
Mix-Bcmes	UF permeate-1_concentrated	13.11 ± 0.17	6.29 ± 0.08	0.42 ± 0.00	13.92 ± 0.06	NA		88 ± 1	2367 ± 287	1144 ± 54	ND	ND		NA	NA	NA		10		42.12 ± 23.19	2.58 ± 0.21	6.48 ± 0.57	0.058 ± 0.02		0.4	Correct
Mix-Bcmes	WFC_3_SP (10X D)	13.13 ± 0.17	6.07 ± 0.06	ND	1.92 ± 0.01	NA		31 ± 1	ND	ND	ND	ND		NA	NA	NA		6		0-fixed	3.71 ± 0.15	6.19 ± 0.10	0.076 ± 0.01		0.3	Correct
Mix-Bcmes	UF permeate -2	14.84 ± 0.04	6.16 ± 0.13	0.06 ± 0.00	1.38 ± 0.00	NA		65 ± 7	ND	76 ± 1	ND	ND		NA	NA	NA		13		0-fixed	4.02 ± 0.10	6.97 ± 0.07	0.18 ± 0.01		0.3	Correct
Mix-Bcmes	Bacteria-filtered WPC_SP (10X D)	14.89 ± 0.19	6.35 ± 0.06	0.01 ± 0.00	2.67 ± 0.00	NA		34 ± 3	ND	ND	ND	ND		NA	NA	NA		13		0-fixed	3.09 ± 0.27	6.50 ± 0.12	0.23 ± 0.04		0.3	Correct
Mix-Bcmes	UF permeate -3	12.47 ± 0.13	6.68 ± 0.03	0.06 ± 0.00	1.38 ± 0.00	NA		65 ± 7	0	76 ± 1	ND	ND		NA	NA	NA		29		21.12 ± 5.58	2.81 ± 0.09	6.84 ± 0.05	0.062 ± 0.00		0.3	Correct
Mix-Bcmes	UF permeate -4	17.22 ± 0.34	6.65 ± 0.05	0.06 ± 0.00	1.38 ± 0.00	NA		65 ± 7	0	76 ± 1	ND	ND		NA	NA	NA		7		7.20 ± 0.34	2.85 ± 0.05	7.04 ± 0.05	0.52 ± 0.02		0.2	Correct
Mix-Bcmes	UF permeate -5	22.38 ± 0.15	6.38 ± 0.02	0.06 ± 0.00	1.38 ± 0.00	NA		65 ± 7	0	76 ± 1	ND	ND		NA	NA	NA		5		4.52 ± 0.19	1.99 ± 0.05	6.82 ± 0.04	1.08 ± 0.03		0.1	Correct
Mix-Bcmes	UF permeate -6	10.12 ± 0.57	6.38 ± 0.13	0.06 ± 0.00	1.38 ± 0.00	NA		65 ± 7	0	76 ± 1	ND	ND		NA	NA	NA		28		-	-	-	0		0.4	Fail-safe
Mix-Bcmes	UF permeate -7	16.88 ± 0.30	5.29 ± 0.05	0.06 ± 0.00	1.37 ± 0.00	NA		65 ± 7	263 ± 16	149 ± 21	ND	ND		NA	NA	NA		21		0-fixed	2.98 ± 0.19	6.40 ± 0.07	0.15 ±0.02		0.2	Correct
Mix-Bcmes	UF permeate -8	14.90 ± 0.14	7.29 ± 0.07	0.05 ± 0.00	1.53 ± 0.03	NA		ND	272 ± 1	146 ± 1	ND	ND		NA	NA	NA		22		9.91 ± 2.06	3.68 ± 0.08	6.63 ± 0.05	0.21 ± 0.02		0.3	Correct
Mix-Bcmes	UF permeate -9	14.75 ± 0.05	5.55 ± 0.06	0.05 ± 0.00	1.53 ± 0.03	NA		ND	286 ± 0	149 ± 0	ND	ND		NA	NA	NA		13		42.55 ± 1.54	3.13 ± 0.08	6.60 ± 0.05	0.21 ± 0.01		0.3	Correct
Mix-Bcmes	UF permeate -10	39.26 ± 0.14	6.29 ± 0.02	0.05 ± 0.00	1.53 ± 0.03	NA		ND	286 ± 0	149 ± 0	ND	ND		NA	NA	NA		3		0-fixed	2.03 ± 0.15	6.54 ± 0.10	1.62 ± 0.11		0	Correct
Mix-Bcmes	UF permeate -11	15.05 ± 0.06	7.30 ± 0.12	0.06 ± 0.00	1.37 ± 0.00	NA		65 ± 7	263 ± 16	149 ± 21	ND	ND		NA	NA	NA		21		6.04 ± 2.29	3.48 ± 0.10	6.69 ± 0.07	0.18 ± 0.02		0.3	Correct
Mix-Bcmes	UF permeate -12	15.05 ± 0.06	6.27 ± 0.05	5.13 ± 0.02	7.06 ± 1.26	NA		193 ± 29	171 ± 18	79 ± 20	ND	ND		NA	NA	NA		34		171.48 ± 32.46	1.47 ± 0.19	5.66 ± 0.19	0.047 ± 0.02		0.5	Correct
Challenge tests with cocktail of psychrotolerant strains used for evaluation of psychrotolerant models
Inoculation	Product	Temp (Avg ± SD), oC	pH (Avg ± SD)	WPS (Avg ± SD), %	Dry matter (Avg ± SD), %	Fat %		Organic acids in water phase (Avg± SD), ppm						Phosphate ions in water phase (Avg± SD), %				Length of exp., days		Fitted growth parameter values ± SE					Ψ-value	Predictions
								Acetic	Citric	Lactic	Benzoic	Sorbic		P1	P2	P3				Lag time, h	N0, log(cfu/g)	Nmax, log(cfu/g)	µmax, h-1
Commercial dairy products
Mix-Bcpsy	Semi-skimmed milk	3.42 ± 0.55	6.75 ± 0.02	0.13 ± 0.07	12.62 ± 2.46	NA		121 ± 4	1477 ± 337	ND	ND	ND		NA	NA	NA		19		-	-	-	0		1.26	Correct
Mix-Bcpsy	Semi-skimmed milk	9.93 ± 0.08	6.74 ± 0.03	0.13 ± 0.07	12.62 ± 2.46	NA		121 ± 4	1477 ± 337	ND	ND	ND		NA	NA	NA		13		93.4 ± 7.6	1.55 ± 0.24	7.20 ± 0.29	0.12 ± 0.01		0.304323	Correct
Mix-Bcpsy	Semi-skimmed milk	15.05 ± 0.06	6.73 ± 0.05	0.19 ± 0.04	9.89 ± 0.16	NA		95 ± 97	942 ± 24	ND	ND	ND		NA	NA	NA		13		23.6 ± 3.7	2.93 ± 0.25	7.17 ± 0.14	0.31 ± 0.05		0.171388	Correct
Mix-Bcpsy	Brie	12.09 ± 0.44	6.59 ± 0.35	2.44 ± 0.05	50.48 ± 0.58	NA		ND	ND	1468 ± 64	ND	ND		NA	NA	NA		6		0-fixed	3.53 ± 0.14	6.88 ± 0.09	0.10 ± 0.01		0.273527	Correct
Mix-Bcpsy	Mozzarella	14.98 ± 0.14	6.07 ± 0.01	1.05 ± 0.07	34.28 ± 0.24	NA		74 ± 8	1137 ± 32	128 ± 7	ND	ND		NA	NA	NA		4		0-fixed	2.81 ± 0.08	6.32 ± 0.05	0.28 ± 0.01		0.195825	Correct
Mix-Bcpsy	Rice pudding	12.93 ± 0.31	6.63 ± 0.01	0.45 ± 0.02	23.42 ± 0.07	NA		291 ± 47	831 ± 275	ND	ND	ND		NA	NA	NA		6		0-fixed	3.15 ± 0.13	7.87 ± 0.08	0.25 ± 0.09		0.22091	Correct
Mix-Bcpsy	Tiramisu	12.93 ± 0.31	6.17 ± 0.00	0.18 ± 0.00 c	51.33 ± 0.06	NA		528 ± 34	3532 ± 220	637 ± 22	ND	ND		NA	NA	NA		28		-	-	-	0		29.0205	Correct
Mix-Bcpsy	Ricotta	12.98 ± 0.11	6.32 ± 0.01	0.16 ± 0.02	25.43 ± 0.03	NA		ND	3393 ± 154	291 ± 33	ND	ND		NA	NA	NA		7		0-fixed	3.70 ± 0.10	8.01 ± 0.10	0.19 ± 0.01		0.248637	Correct
Mix-Bcpsy	Danbo cheese	24.41 ± 0.20	5.54 ± 0.01	2.66 ± 0.14	55.04 ± 0.14	NA		1534 ± 15	ND	13410 ± 70	ND	ND		NA	NA	NA		29		-	-	-	0		192.5	Correct
Mix-Bcpsy	Buko Alpeost	14.95 ± 0.17	5.93 ± 0.01	1.86 ± 0.00	41.33 ± 0.12	NA		717 ± 109	3539 ± 379	7237 ± 167	ND	ND		2.31 ± 0.07	NA	NA		21		-	-	-	0		0.47	Fail-safe
Mix-Bcpsy	Oat drink-13C	12.75 ± 0.54	7.33 ± 0.07	0.11 ± 0.00	6.87 ± 0.00	NA		169 ± 19	ND	112 ± 158	ND	ND		NA	NA	NA		5		12.3 ± 1.5	2.49 ± 0.08	7.55 ± 0.05	0.25 ± 0.01		0.217396	Correct
Mix-Bcpsy	Oat drink_10C	9.76 ± 0.36	7.34 ± 0.10	0.11 ± 0.00	6.87 ± 0.00	NA		169 ± 19	ND	112 ± 158	ND	ND		NA	NA	NA		8		29.0 ± 3.3	2.53 ± 0.10	6.97 ± 0.09	0.10 ± 0.01		0.297959	Correct
Customized Processed cheese
Mix-Bcpsy	PC 1	14.96 ± 0.14	5.49 ± 0.02	2.19 ± 0.02	42.39 ± 0.09	NA		1490 ±206	5128 ± 97	6790 ± 158	ND	ND		2.57 ± 0.35	NA	NA		29		-	-	-	0		6.08987	Correct
Mix-Bcpsy	PC 2	14.96 ± 0.13	5.58 ± 0.01	2.20 ± 0.02	42.64 ± 0.37	NA		1238 ± 84	1770 ± 225	344 ± 60	ND	ND		2.58 ± 0.35	NA	NA		33		-	-	-	0		1.40155	Correct
Mix-Bcpsy	PC 3	14.96 ± 0.13	5.76 ± 0.00	2.17 ± 0.00	42.80 ± 0.42	NA		98 ± 31	2408 ± 756	14731 ± 110	ND	ND		2.98 ± 0.04	NA	NA		33		-	-	-	0		1.1136	Correct
Mix-Bcpsy	PC 4	14.96 ± 0.13	5.52 ± 0.01	2.24 ± 0.18	45.42 ± 2.79	NA		181 ± 16	8126 ± 477	609 ± 90	ND	ND		2.71 ± 0.35	NA	NA		26		52.8 ± 51.8	2.44 ± 0.21	5.97 ± 0.22	0.027 ± 0.01		0.761046	Correct
Mix-Bcpsy	PC 6	14.72 ± 0.05	5.60 ± 0.02	2.20 ± 0.02	42.09 ± 0.12	NA		1344 ± 68	2936 ± 493	938 ± 31	ND	ND		3.14 ± 0.08	NA	NA		29		-	-	-	0		1.84006	Correct
Mix-Bcpsy	PC 7	14.72 ± 0.05	5.62 ± 0.03	2.06 ± 0.01	41.03 ± 0.05	NA		84 ± 4	2210 ± 33	17472 ± 243	ND	ND		2.51 ± 0.35	NA	NA		29		-	-	-	0		103.198	Correct
Mix-Bcpsy	PC 8	17.76 ± 0.31	5.51 ± 0.00	2.95 ± 0.01	42.12 ± 0.03	NA		78 ± 25	2379 ± 74	995 ± 162	ND	ND		NA	1.73	NA		35		-	-	-	0		0.594136	Fail-safe
Mix-Bcpsy	PC 9	17.76 ± 0.31	5.53 ± 0.01	2.84 ± 0.04	42.58 ± 0.01	NA		94± 3	2283 ± 79	897 ± 23	ND	ND		NA	NA	1.74		57		538.4 ± 46.4	2.74 ± 0.10	6.96 ± 0.29	0.020 ± 0.00		0.649436	Fail-safe
Mix-Bcpsy	PC 10	17.76 ± 0.31	5.31 ± 0.01	2.77 ± 0.01	41.84 ± 0.08	NA		44 ± 14	2623 ± 732	4056 ± 42	ND	ND		NA	NA	NA		35		-	-	-	0		0.549878	Fail-safe
Mix-Bcpsy	PC 11	17.76 ± 0.31	5.21 ± 0.01	2.87 ± 0.01	42.04 ± 0.02	NA		51 ± 4	4598 ± 243	793 ± 45	ND	ND		NA	NA	NA		8		21.7 ± 6.0	3.28 ± 0.12	7.82 ± 0.10	0.12 ± 0.01		0.401794	Correct
Mix-Bcpsy	PC 12_Mascarpone -base	14.98 ± 0.23	5.52 ± 0.04	0.94 ± 0.07	51.61 ± 2.28	NA		25 ± 0	1542 ± 165	ND	ND	ND		NA	1.24	NA		47		0-fixed	3.35 ± 0.45	4.21 ± 0.15	0.059 ± 0.07		0.389483	Correct
Mix-Bcpsy	PC 14_Mascarpone -base	14.76 ± 0.04	5.53 ± 0.03	0.81 ± 0.00	51.03 ± 0.81	NA		25 ± 0	1703 ± 186	ND	ND	ND		NA	NA	1.23		43		401.8 ± 126.6	3.97 ± 0.12	6.63 ± 0.19	0.047 ± 0.19		0.407464	Correct
Mix-Bcpsy	PC 15	15.02 ± 0.15	5.49 ± 0.04	1.04 ± 0.01	41.87 ± 0.03	NA		84 ± 13	1889 ± 196	458 ± 60	ND	ND		NA	NA	0.52		16		19.0 ± 2.0	3.26 ± 0.10	7.71 ± 0.05	0.16 ± 0.01		0.294498	Correct
Customized cheeses
Mix-Bcpsy	Cream cheese	14.73 ± 0.05	5.36 ± 0.03	1.05 ± 0.00	31.30 ± 0.04	NA		509 ± 30	1086 ± 68	6221 ± 378	ND	ND		NA	NA	NA		23		144.6 ± 23.0	3.30 ± 0.25	8.28 ± 0.74	0.062 ± 0.01		1.6	Fail-dangerous
Mix-Bcpsy	Paneer 1	14.72 ± 0.05	4.9 ± 0.01	2.25 ± 0.11	40.52 ± 0.19	10.62 ± 0.04		82 ± 4	2224 ± 69	ND	ND	ND		NA	NA	NA		6		24.7 ± 8.6	3.53 ± 0.13	5.98 ± 0.17	0.14 ± 0.06		0.690814	Correct
Mix-Bcpsy	Paneer 2	14.72 ± 0.05	5.30 ± 0.00	1.44 ± 0.04	38.95 ± 0.39	2.81 ± 0.09		74 ± 3	2595 ± 116	ND	89 ± 49	ND		NA	NA	NA		7		0-fixed	4.36 ± 0.15	8.77 ± 0.20	0.082 ± 0.01		0.834498	Correct
Mix-Bcpsy	Paneer 4	14.72 ± 0.05	5.19 ± 0.03	1.43 ± 0.07	43.24 ± 0.09	19.41 ± 0.15		90 ± 0.6	2304 ± 245	ND	537 ± 9	ND		NA	NA	NA		33		-	-	-	0		14.0147	Correct
Mix-Bcpsy	Mascarpone-1	13.26 ± 0.28	5.75 ± 0.04	4.63 ± 0.05	54.48 ± 0.76	NA		ND	1953 ± 213	ND	ND	ND		NA	NA	NA		9		44.1 ± 4.9	2.31 ± 0.10	7.08 ± 0.10	0.13 ± 0.01		0.533178	Correct
Mix-Bcpsy	Mascarpone-2	17.54 ± 0.07	5.28 ± 0.02	0.73 ± 0.03	49.69 ± 1.09	NA		ND	1823 ± 60	ND	ND	ND		NA	NA	NA		4		0-fixed	3.24 ± 0.12	7.61 ± 0.09	0.24 ± 0.02		0.24597	Correct
Mix-Bcpsy	Mascarpone-2_Natural contamination	17.54 ± 0.07	5.26 ± 0.02	0.73 ± 0.03	49.69 ± 1.09	NA		ND	1823 ± 60	ND	ND	ND		NA	NA	NA		5		21.0 ± 5.4	0.00 ± 0.25	6.94 ± 0.25	0.23 ± 0.03		0.251324	Correct
Mix-Bcpsy	Mascarpone-3	24.36 ± 0.23	5.27 ± 0.03	0.73 ± 0.03	49.69 ± 1.09	NA		ND	1823 ± 60	ND	ND	ND		NA	NA	NA		4		0-fixed	3.18 v 0.18	8.10 ± 0.12	0.49 ± 0.03		0.12525	Correct
Mix-Bcpsy	Mascarpone-3_Natural contamination	24.36 ± 0.23	5.24 ± 0.02	0.73 ± 0.03	49.69 ± 1.09	NA		ND	1823 ± 60	ND	ND	ND		NA	NA	NA		4		0-fixed	0.00 ± 0.48	7.71 ± 0.32	0.41 ± 0.04		0.131086	Correct
Mix-Bcpsy	Mascarpone-4	16.88 ± 0.31	5.30 ± 0.04	0.63 ± 0.02	49.63 ± 0.04	32.25 ± 1.14		ND	1723 ± 92	ND	ND	380 ± 183		NA	NA	NA		26		-	-	-	0		0.576	Fail-safe
Mix-Bcpsy	Mascarpone-7_Natural contamination	14.69 ± 0.04	5.53 ± 0.08	0.44 ± 0.62	40.81 ± 0.52	NA		82 ± 13	2183 ± 9	525 ± 3	ND	ND		NA	NA	NA		5		0-fixed	0.00 ± 0.34	6.06 ± 0.43	0.16 ± 0.03		0.278158	Correct
Mix-Bcpsy	Mascarpone-8	15.14 ± 0.30	5.60 ± 0.03	0.80 ± 0.03	40.21 ± 0.80	21.42 ± 0.74		81 ± 13	2326 ± 56	520 ± 6	451 ± 53	ND		NA	NA	NA		32		-	-	-	0		0.61	Fail-safe
Mix-Bcpsy	Mascarpone-9	14.79 ± 0.07	5.61 ± 0.03	0.88 ± 0.00	41.49 ± 0.30	22.43 ± 0.62		83 ± 13	2237 ± 8	511 ± 16	ND	175 ± 1		NA	NA	NA		8		43.2 ± 7.0	3.47 ± 0.15	6.96 ± 0.20	0.11 ± 0.02		0.35	Correct
Dairy ingredients solutions
Mix-Bcpsy	WPC35_ liquid__commercial	13.13 ± 0.09	6.33 ± 0.04	0.15 ± 0.04	9.73 ± 0.01	NA		94 ± 120	1765 ± 216	640 ± 40	ND	ND		NA	NA	NA		7		39.9 ± 3.9	2.88 ± 0.09	7.34 ± 0.08	0.18 ± 0.02		0.229717	Correct
Mix-Bcpsy	WPC_ liquid__commercial	13.13 ± 0.09	6.18 ± 0.02	ND	27.89 ± 0.01	NA		302 ± 9	ND	ND	ND	ND		NA	NA	NA		5		0-fixed	3.62 ± 0.09	6.96 ± 0.05	0.18 ± 0.01		0.23267	Correct
Mix-Bcpsy	Bacteria-filtered WPC_ liquid_commercial	13.13 ± 0.09	6.10 ± 0.01	ND	26.05 ± 0.01	NA		ND	ND	ND	ND	ND		NA	NA	NA		5		0-fixed	3.45 ± 0.07	7.24 ± 0.04	0.19 ± 0.01		0.233275	Correct
Mix-Bcpsy	Bacteria-filtered WPC_SPd	13.11 ± 0.17	6.41 ± 0.04	ND	27.09 ± 0.01	NA		335 ± 30	ND	ND	ND	ND		NA	NA	NA		7		0-fixed	3.76 ± 0.19	7.43 ± 0.13	0.15 ± 0.02		0.221931	Correct
Mix-Bcpsy	WFC_1_SP	13.11 ± 0.17	6.11 ± 0.04	0.02 ± 0.00	19.09 ± 0.14	NA		ND	ND	ND	ND	ND		NA	NA	NA		7		0-fixed	3.49 ± 0.09	7.33 ± 0.06	0.16 ± 0.01		0.233108	Correct
Mix-Bcpsy	WFC_2_SP(2X De)	13.11 ± 0.17	6.19 ± 0.02	ND	9.54 ± 0.01	NA		45 ± 2	ND	ND	ND	ND		NA	NA	NA		7		0-fixed	3.62 ± 0.12	7.14 ± 0.07	0.16 ± 0.01		0.228179	Correct
Mix-Bcpsy	UF permeate-1_concentrated	13.11 ± 0.17	6.29 ± 0.05	0.42 ± 0.00	13.92 ± 0.06	NA		88 ± 1	2367 ± 287	1144 ± 54	ND	ND		NA	NA	NA		7		0-fixed	3.83 ± 0.15	7.20 ± 0.10	0.14 ± 0.01		0.237818	Correct
Mix-Bcpsy	WFC_3_SP (10X D)	13.13 ± 0.17	6.07 ± 0.05	ND	1.92 ± 0.01	NA		31 ± 1	ND	ND	ND	ND		NA	NA	NA		7		0-fixed	3.99 ± 0.14	6.84 ± 0.06	0.15 ± 0.02		0.235525	Correct
Mix-Bcpsy	UF permeate -2	14.84 ± 0.04	6.18 ± 0.13	0.06 ± 0.00	1.38 ± 0.00	NA		65 ± 7	ND	76 ± 1	ND	ND		NA	NA	NA		13		0-fixed	3.06 ± 0.07	7.33 ± 0.05	0.31 ± 0.01		0.186743	Correct
Mix-Bcpsy	Bacteria-filtered WPC_SP (10X D)	14.89 ± 0.19	6.36 ± 0.08	0.01 ± 0.00	2.67 ± 0.00	NA		34 ± 3	ND	ND	ND	ND		NA	NA	NA		13		0-fixed	3.04 ± 0.18	7.10 ± 0.10	0.26 ± 0.02		0.177988	Correct
Mix-Bcpsy	UF permeate -3	12.47 ± 0.13	6.66 ± 0.06	0.06 ± 0.00	1.38 ± 0.00	NA		65 ± 7	ND	76 ± 1	ND	ND		NA	NA	NA		17		0-fixed	2.53 ± 0.11	7.08 ± 0.05	0.19 ± 0.01		0.228192	Correct
Mix-Bcpsy	UF permeate -4	17.22 ± 0.34	6.63 ± 0.07	0.06 ± 0.00	1.38 ± 0.00	NA		65 ± 7	ND	76 ± 1	ND	ND		NA	NA	NA		7		1.9 ± 0.7	2.73 ± 0.13	7.13 ± 0.07	0.46 ± 0.02		0.125281	Correct
Mix-Bcpsy	UF permeate -7	16.88 ± 0.30	5.30 ± 0.03	0.06 ± 0.00	1.37 ± 0.00	NA		65 ± 7	263 ± 16	149 ± 21	ND	ND		NA	NA	NA		21		0-fixed	3.58 ± 0.17	6.64 ± 0.05	0.22 ± 0.03		0.260746	Correct
Mix-Bcpsy	UF permeate -8	14.90 ± 0.14	7.29 ± 0.08	0.05 ± 0.00	1.53 ± 0.03	NA		ND	272 ± 1	146 ± 1	ND	ND		NA	NA	NA		22		0-fixed	3.72 ± 0.14	6.84 ± 0.12	0.31 ± 0.03		0.168031	Correct
Mix-Bcpsy	UF permeate -9	14.75 ± 0.05	5.53 ± 0.06	0.05 ± 0.00	1.53 ± 0.03	NA		ND	286 ± 0	149 ± 0	ND	ND		NA	NA	NA		22		10.2 ± 1.7	4.15 ± 0.07	7.27 ± 0.06	0.22 ± 0.02		0.258905	Correct
Mix-Bcpsy	UF permeate -10	34.96 ± 0.05	6.29 ± 0.02	0.05 ± 0.00	1.53 ± 0.03	NA		ND	286 ± 0	149 ± 0	ND	ND		NA	NA	NA		3		0-fixed	1.91 ± 0.16	6.45 ± 0.09	1.49 ± 0.12		0.00679665	Correct
Mix-Bcpsy	UF permeate -12	15.05 ± 0.06	6.20 ± 0.04	5.13 ± 0.02	7.06 ± 1.26	NA		193 ± 29	171 ± 18	79 ± 20	ND	ND		NA	NA	NA		26		-	-	-	0		0.490414	Fail-safe
Mix-Bcpsy	UF permeate -13-low inoculation	9.56 ± 0.12	6.34 ± 0.04	0.06 ± 0.00	1.37 ± 0.00	NA		65 ± 7	263 ± 16	149 ± 21	ND	ND		NA	NA	NA		27		31.8 ± 7.0	1.48 ± 0.18	6.83 ± 0.11	0.10 ± 0.01		0.322636	Correct
Mix-Bcpsy	UF permeate -14-high inoculation	9.56 ± 0.12	6.31 ± 0.06	0.06 ± 0.00	1.37 ± 0.00	NA		65 ± 7	263 ± 16	149 ± 21	ND	ND		NA	NA	NA		27		0-fixed	4.50 ± 0.05	7.35 ± 0.05	0.090 ± 0.01		0.324537	Correct
Challenge tests with cocktail of psychrotolerant strains used for product calibration of the µopt-value in new psychrotolerant model by Maktabdar et al. (2024b)
Inoculation	Product	Temp (Avg ± SD), oC	pH (Avg ± SD)	WPS (Avg ± SD), %	Dry matter (Avg ± SD), %	Fat %		Organic acids in water phase (Avg± SD), ppm						Phosphate ions in water phase (Avg± SD), %				Length of exp., days		Fitted growth parameter values ± SE					Ψ-value	Predictions
								Acetic	Citric	Lactic	Benzoic	Sorbic		P1	P2	P3				Lag time, h	N0, log(cfu/g)	Nmax, log(cfu/g)	µmax, h-1
Commercial dairy products
Mix-Bcpsy	Brie	14.95 ± 0.17	6.76 ± 0.40	2.44 ± 0.05	50.48 ± 0.58	NA		ND	ND	1468 ± 64	ND	ND		NA	NA	NA		6		0-fixed	3.47 ± 0.16	6.98 ± 0.08	0.16 ± 0.01		0.195315	Correct
Mix-Bcpsy	Mascarpone	14.98 ± 0.14	6.26 ± 0.01	0.36 ± 0.01	47.68 ± 0.33	NA		208 ± 120	2437 ± 391	ND	ND	ND		NA	NA	NA		4		0-fixed	2.79 ± 0.11	7.80 ± 0.07	0.33 ± 0.01		0.198021	Correct
Customized Processed cheese
Mix-Bcpsy	PC 5	14.97 ± 0.17	5.60 ± 0.01	2.23 ± 0.02	42.64 ± 0.03	NA		129 ± 14	1916 ± 135	612 ± 25	ND	ND		2.99 ± 0.02	NA	NA		12		76.3 ± 15.6	1.72 ± 0.23	7.63 ± 0.55	0.11 ± 0.02		0.466804	Correct
Mix-Bcpsy	PC 13	14.80 ± 0.16	5.52 ± 0.02	1.02 ± 0.04	40.73 ±0.23	NA		82 ± 13	2097 ± 47	580 ± 46	ND	ND		NA	0.51	NA		11		14.0 ± 1.7	3.30 ± 0.08	7.51 ± 0.04	0.18 ± 0.01		0.294251	Correct
Customized cheeses
Mix-Bcpsy	Mascarpone-6	14.69 ± 0.04	5.52 ± 0.03	0.44 ± 0.62	40.81 ± 0.52	NA		82 ± 13	2183 ± 9	525 ± 3	ND	ND		NA	NA	NA		4		4.7 ± 1.7	3.55 ± 0.08	8.05 ± 0.05	0.22 ± 0.01		0.280158	Correct
Dairy ingredients solutions
Mix-Bcpsy	Thin whey_commercial	13.16 ± 0.14	6.64 ± 0.09	0.13 ± 0.02	5.00 ± 0.00	NA		24 ± 30	833 ± 199	ND	ND	ND		NA	NA	NA		7		40.4 ± 8.5E+5	3.56 ± 0.14	7.48 ± 0.10	0.34		0.212923	Correct
Mix-Bcpsy	RO_commercial	14.95 ± 0.13	5.71 ± 0.03	0.55 ± 0.00	20.49 ± 0.49	NA		ND	4215 ± 510	3624 ± 390	ND	ND		NA	NA	NA		12		59.1 ± 38.7	1.79 ± 0.35	7.08 ± 0.63	0.070 ± 0.02		0.257907	Correct
Mix-Bcpsy	UF permeate -5	7.82 ± 0.20	6.36 ± 0.06	0.06 ± 0.00	1.38 ± 0.00	NA		65 ± 7	ND	76 ± 1	ND	ND		NA	NA	NA		34		88.2 ± 8.7	2.68 ± 0.10	6.85 ± 0.04	0.051 ± 0.00		0.38116	Correct
Mix-Bcpsy	UF permeate -6	10.12 ± 0.57	6.33 ± 0.11	0.06 ± 0.00	1.38 ± 0.00	NA		65 ± 7	ND	76 ± 1	ND	ND		NA	NA	NA		48		40.0 ± 2.4	2.89 ± 0.07	7.27 ± 0.04	0.13 ± 0.01		0.304991	Correct
Mix-Bcpsy	UF permeate -11	15.05 ± 0.06	7.34 ± 0.11	0.06 ± 0.00	1.37 ± 0.00	NA		65 ± 7	263 ± 16	149 ± 21	ND	ND		NA	NA	NA		15		12.6 ± 2.0	3.52 ± 0.08	7.05 ± 0.06	0.78 ± 0.25		0.164837	Correct
a Not analyzed (NA).
b Not Detected (ND).
c Measured aw of 0.956 was used for model evaluation insted of aw based on water pahse salt (WPS).
d Solutions made from dairy powders (SP).
e Diluted sample (D).
