# Supplementary material for: Evaluation and validation of extensive growth and growth boundary models for mesophilic and psychrotolerant Bacillus cereus in dairy products (Part 2)
Source: Front Microbiol. 2025 Mar 31;16:1553903. doi: 10.3389/fmicb.2025.1553903 (PMC11994723; doi:10.3389/fmicb.2025.1553903)
Supplement: Supplementary file 2 [file Table_2.XLSX]

## Sheet: Sheet1
Product characteristics and growth kinetics of mesophilic B. cereus strains from literature data used for mesophilic model evaluation
Product	Strain	Vegetative/Spore	Mes/Psya	Temp (oC)	pH	WPS (%)	Dry matter (%)		Organic acids in water phase (ppm)						Length of exp., days		Growth parameter values			Ψ-value	Predictions	Reference
									Acetic	Citric	Lactic	Benzoic	Sorbic				Lag time (h)	µmax (h-1)
Fresh cheese	GPE2	Spore	Mes	15	6.86	2.17657	60c		1013	2295	42	NR	NR		3		NR	0.504266		0.284175	Correct	Tirloni et al. (2020)
Fresh cheese	D43	Spore	Mes	15	6.82	2.17657	60		982	2226	169	NR	NR		3		NR	0.377624		0.283711	Correct
Fresh cheese	GPe2+LAB	Spore	Mes	15	6.59	2.17657	60		1056	2575	766	NR	NR		3		NR	0.2671		0.28927	Correct
Fresh cheese	D43+LAB	Spore	Mes	15	6.3	2.17657	60		1092	2357	1474	NR	NR		3		NR	0.250982		0.2965	Correct
Yogurt	GPe2	Spore	Mes	15	4	3.25	NR		NR	NR	11606	NR	NR		5		-	0		> 100	Correct	Tirloni et al. (2017b)
Yogurt	D43	Spore	Mes	15	4	3.25	NR		NR	NR	11606	NR	NR		5		-	0		> 100	Correct
Taleggio cheese	GPe2	Spore	Mes	15	6.4	6.55	NR		NR	NR	NR	NR	NR		5		-	0		0.885868	Fail safe
Taleggio cheese	D43	Spore	Mes	15	6.29	6.55	NR		NR	NR	NR	NR	NR		5		-	0		0.885867	Fail safe
Raw milk	GPe2	Spore	Mes	15	4.56	0.49	NR		NR	NR	NR	NR	NR		5		-	0		> 100	Correct
Raw milk	D43	Spore	Mes	15	4.56	0.49	NR		NR	NR	NR	NR	NR		5		-	0		> 100	Correct
Past. milk	GPe2	Spore	Mes	15	6.7	0.49	NR		NR	NR	NR	NR	NR		5		39.05	0.213		0.255658	Correct
Past. milk	D43	Spore	Mes	15	6.7	0.49	NR		NR	NR	NR	NR	NR		5		36.75	0.224		0.255658	Correct
Mascarpone	GPe2	Spore	Mes	15	6.27	5.49	NR		189	2400	NR	NR	NR		5		20.94	0.194		0.56	Correct
Mascarpone	D43	Spore	Mes	15	6.27	5.49	NR		189	2400	NR	NR	NR		5		27.06	0.184		0.56	Correct
Milk	BOD3/9 (emetic B. cereus)	Spore	Mes	30	6.7	0.49	NR		NR	NR	NR	NR	NR		10		4.72	0.607		0.022	Correct	Bartoszewicz et al. (2013)
Paneer	CT81, CF90, CF86 and BF66	Vegetative	Meso III &IV	10	5.5	0.8	40		NR	NR	NR	NR	NR		1-17		40.58	0.046		0.426766	Correct	Sarkar et al. (2023)
Paneer	CT81, CF90, CF86 and BF67	Vegetative	Meso III &IV	15	5.5	0.8	40		NR	NR	NR	NR	NR		1-17		5.99	0.128		0.267558	Correct
Paneer	CT81, CF90, CF86 and BF68	Vegetative	Meso III &IV	20	5.5	0.8	40		NR	NR	NR	NR	NR		1-17		4.58	0.318		0.153324	Correct
Paneer	CT81, CF90, CF86 and BF69	Vegetative	Meso III &IV	25	5.5	0.8	40		NR	NR	NR	NR	NR		1-17		0.74	0.543		0.0740986	Correct
Paneer	CT81, CF90, CF86 and BF70	Vegetative	Meso III &IV	30	5.5	0.8	40		NR	NR	NR	NR	NR		1-17		1.12	0.937		0.0268954	Correct
Paneer	CT81, CF90, CF86 and BF71	Vegetative	Meso III &IV	35	5.5	0.8	40		NR	NR	NR	NR	NR		1-17		1.54	1.314		0.00727412	Correct
Paneer	CT81, CF90, CF86 and BF72	Vegetative	Meso III &IV	40	5.5	0.8	40		NR	NR	NR	NR	NR		1-17		2.05	1.698		0.00473369	Correct
Paneer	CT81, CF90, CF86 and BF73	Vegetative	Meso III &IV	45	5.5	0.8	40		NR	NR	NR	NR	NR		1-17		1.6	1.62		0.131652	Correct
past. Milk	ATCC 14579	Vegetative	Mes IV	30	6.5	0.49	NR		NR	NR	NR	NR	NR		1		2.63	1.94		0.0217442	Correct	Wong et al. (1988)
past. Milk	ATCC 14579	Spore	Mes IV	30	6.5	0.49	NR		NR	NR	NR	NR	NR		1		3.89	1.76		0.0217442	Correct
Reconstituted fruit milk	ATCC 14579	Vegetative	Mes IV	30	4.8	0.49	NR		NR	NR	NR	NR	NR		1		5.39	1.13		0.29294	Correct
Reconstituted fruit milk	ATCC 14579	Spore	Mes IV	30	4.8	0.49	NR		NR	NR	NR	NR	NR		1		10.33	0.425		0.29294	Correct
Fermented milk	ATCC 14579	Spore	Mes IV	30	3.6	0.49	NR		NR	NR	NR	NR	NR		7		-	0		35	Correct
Primo sale fresh cheese	ATCC 14579	Vegetative	Mes IV	15	6.4	2.18	60		NR	NR	NR	NR	NR		3		-	0		0.271967	Fail safe	Tirloni et al. (2021)
Reconstituted infant formula	DSM 4312-low inoculum	Spore	Mes	15	6.7	0.49	NR		NR	NR	NR	NR	NR		2		23.144	0.25789		0.255658	Correct	Bursová et al. (2018)
Reconstituted infant formula	DSM 4312-high inoculum	Spore	Mes	15	6.7	0.49	NR		NR	NR	NR	NR	NR		2		14.456	0.207233		0.255658	Correct
Reconstituted infant formula	DSM 4312-low inoculum	Spore	Mes	24	5.8	0.49	NR		NR	NR	NR	NR	NR		2		5.185	1.16741		0.0815993	Correct
Reconstituted infant formula	DSM 4312-high inoculum	Spore	Mes	24	5.8	0.49	NR		NR	NR	NR	NR	NR		2		4.469	1.13517		0.0815993	Correct
Reconstituted infant formula	DSM 4312	Spore	Mes	8	6.7	0.49	NR		NR	NR	NR	NR	NR		2		-	0		0.467956	Fail safe
Reconstituted infant formula	BC 149-low inoculum	Spore	Mes	15	6.7	0.49	NR		NR	NR	NR	NR	NR		2		17.406	0.280915		0.255658	Correct
Reconstituted infant formula	BC 149-high inoculum	Spore	Mes	15	6.7	0.49	NR		NR	NR	NR	NR	NR		2		15.995	0.271705		0.255658	Correct
Reconstituted infant formula	BC 149-low inoculum	Spore	Mes	24	5.8	0.49	NR		NR	NR	NR	NR	NR		2		4.563	1.20655		0.0815993	Correct
Reconstituted infant formula	BC 149-high inoculum	Spore	Mes	24	5.8	0.49	NR		NR	NR	NR	NR	NR		2		3.947	1.11675		0.0815993	Correct
Reconstituted infant formula	BC 149	Spore	Mes	8	6.7	0.49	NR		NR	NR	NR	NR	NR		2		-	0		0.467956	Fail safe
Reconstituted infant formula	B594	Vegetative	Mes	15.07	6.7	0.49	NR		NR	NR	NR	NR	NR		13		26.23	0.177069		0.253882	Correct	Buss da Silva et al. (2017)
Reconstituted infant formula	B594	Vegetative	Mes	15	6.7	0.49	NR		NR	NR	NR	NR	NR		13		13.6	0.149668		0.255658	Correct
Reconstituted infant formula	B594	Vegetative	Mes	15.04	6.7	0.49	NR		NR	NR	NR	NR	NR		13		19.1	0.165786		0.254643	Correct
Reconstituted infant formula	B594	Vegetative	Mes	18.15	6.7	0.49	NR		NR	NR	NR	NR	NR		13		12.4	0.414465		0.182301	Correct
Reconstituted infant formula	B594	Vegetative	Mes	18.06	6.7	0.49	NR		NR	NR	NR	NR	NR		13		8.89	0.385913		0.184212	Correct
Reconstituted infant formula	B594	Vegetative	Mes	18.09	6.7	0.49	NR		NR	NR	NR	NR	NR		13		10.9	0.453379		0.183574	Correct
Reconstituted infant formula	B594	Vegetative	Mes	22.15	6.7	0.49	NR		NR	NR	NR	NR	NR		13		7.33	0.720249		0.108203	Correct
Reconstituted infant formula	B594	Vegetative	Mes	21.96	6.7	0.49	NR		NR	NR	NR	NR	NR		13		6.25	0.733834		0.111248	Correct
Reconstituted infant formula	B594	Vegetative	Mes	21.99	6.7	0.49	NR		NR	NR	NR	NR	NR		13		6.96	0.710117		0.110764	Correct
Reconstituted infant formula	B594	Vegetative	Mes	21.96	6.7	0.49	NR		NR	NR	NR	NR	NR		13		1.83	0.645184		0.111248	Correct
Reconstituted infant formula	B594	Vegetative	Mes	21.99	6.7	0.49	NR		NR	NR	NR	NR	NR		13		3.46	0.946362		0.110764	Correct
Reconstituted infant formula	B596	Vegetative	Mes	11.95	6.7	0.49	NR		NR	NR	NR	NR	NR		13		96.4	0.0663145		0.339531	Correct
Reconstituted infant formula	B596	Vegetative	Mes	12.1	6.7	0.49	NR		NR	NR	NR	NR	NR		13		103	0.0803602		0.335107	Correct
Reconstituted infant formula	B596	Vegetative	Mes	12.09	6.7	0.49	NR		NR	NR	NR	NR	NR		13		21.4	0.0356901		0.335401	Correct
Reconstituted infant formula	B596	Vegetative	Mes	15.04	6.7	0.49	NR		NR	NR	NR	NR	NR		13		24.2	0.248909		0.254643	Correct
Reconstituted infant formula	B596	Vegetative	Mes	15.04	6.7	0.49	NR		NR	NR	NR	NR	NR		13		26.2	0.265028		0.254643	Correct
Reconstituted infant formula	B596	Vegetative	Mes	15.05	6.7	0.49	NR		NR	NR	NR	NR	NR		13		25.7	0.271014		0.254389	Correct
Reconstituted infant formula	B596	Vegetative	Mes	18.12	6.7	0.49	NR		NR	NR	NR	NR	NR		13		9.39	0.364729		0.182937	Correct
Reconstituted infant formula	B596	Vegetative	Mes	18.12	6.7	0.49	NR		NR	NR	NR	NR	NR		13		11.6	0.385913		0.182937	Correct
Reconstituted infant formula	B596	Vegetative	Mes	18.13	6.7	0.49	NR		NR	NR	NR	NR	NR		13		12.1	0.418149		0.182725	Correct
Reconstituted infant formula	B596	Vegetative	Mes	22.97	6.7	0.49	NR		NR	NR	NR	NR	NR		13		8.27	0.751334		0.0955961	Correct
Reconstituted infant formula	B596	Vegetative	Mes	21.94	6.7	0.49	NR		NR	NR	NR	NR	NR		13		9.55	0.810049		0.111572	Correct
Reconstituted infant formula	B596	Vegetative	Mes	22.14	6.7	0.49	NR		NR	NR	NR	NR	NR		13		9.22	0.858404		0.108362	Correct
Reconstituted infant formula	B596	Vegetative	Mes	22.97	6.7	0.49	NR		NR	NR	NR	NR	NR		13		1.77	0.651632		0.0955961	Correct
Reconstituted infant formula	B596	Vegetative	Mes	21.94	6.7	0.49	NR		NR	NR	NR	NR	NR		13		1.35	0.60581		0.111572	Correct
Reconstituted infant formula	B596	Vegetative	Mes	22.14	6.7	0.49	NR		NR	NR	NR	NR	NR		13		3.18	0.755018		0.108362	Correct
Reconstituted infant formula	F4810/72	Vegetative	Mes III	12.06	6.7	0.49	NR		NR	NR	NR	NR	NR		13		57.9	0.0863469		0.336284	Correct
Reconstituted infant formula	F4810/72	Vegetative	Mes III	11.93	6.7	0.49	NR		NR	NR	NR	NR	NR		13		69.3	0.0969388		0.340123	Correct
Reconstituted infant formula	F4810/72	Vegetative	Mes III	11.93	6.7	0.49	NR		NR	NR	NR	NR	NR		13		37.5	0.0580251		0.340123	Correct
Reconstituted infant formula	F4810/72	Vegetative	Mes III	15.09	6.7	0.49	NR		NR	NR	NR	NR	NR		13		23.3	0.239239		0.253376	Correct
Reconstituted infant formula	F4810/72	Vegetative	Mes III	15.09	6.7	0.49	NR		NR	NR	NR	NR	NR		13		23.9	0.263416		0.253376	Correct
Reconstituted infant formula	F4810/72	Vegetative	Mes III	15.06	6.7	0.49	NR		NR	NR	NR	NR	NR		13		25.2	0.262034		0.254136	Correct
Reconstituted infant formula	F4810/72	Vegetative	Mes III	18.17	6.7	0.49	NR		NR	NR	NR	NR	NR		13		11.4	0.411242		0.181878	Correct
Reconstituted infant formula	F4810/72	Vegetative	Mes III	18.17	6.7	0.49	NR		NR	NR	NR	NR	NR		13		9.8	0.370946		0.181878	Correct
Reconstituted infant formula	F4810/72	Vegetative	Mes III	18.11	6.7	0.49	NR		NR	NR	NR	NR	NR		13		8.58	0.38269		0.183149	Correct
Reconstituted infant formula	F4810/72	Vegetative	Mes III	22.02	6.7	0.49	NR		NR	NR	NR	NR	NR		13		8.07	0.808668		0.110282	Correct
Reconstituted infant formula	F4810/72	Vegetative	Mes III	22	6.7	0.49	NR		NR	NR	NR	NR	NR		13		7.78	0.891331		0.110603	Correct
Reconstituted infant formula	F4810/72	Vegetative	Mes III	21.98	6.7	0.49	NR		NR	NR	NR	NR	NR		13		6.64	0.81074		0.110926	Correct
Reconstituted infant formula	F4810/72	Vegetative	Mes III	24.9	6.7	0.49	NR		NR	NR	NR	NR	NR		13		4.87	0.823174		0.0693149	Correct
Reconstituted infant formula	F4810/72	Vegetative	Mes III	24.9	6.7	0.49	NR		NR	NR	NR	NR	NR		13		6.12	0.937152		0.0693149	Correct
Reconstituted infant formula	F4810/72	Vegetative	Mes III	24.97	6.7	0.49	NR		NR	NR	NR	NR	NR		13		4.19	0.839062		0.0684501	Correct
Reconstituted infant formula	F4810/72	Vegetative	Mes III	22.02	6.7	0.49	NR		NR	NR	NR	NR	NR		13		1.62	0.750412		0.110282	Correct
Reconstituted infant formula	F4810/72	Vegetative	Mes III	22	6.7	0.49	NR		NR	NR	NR	NR	NR		13		0	0.723933		0.110603	Correct
Reconstituted infant formula	F4810/72	Vegetative	Mes III	22	6.7	0.49	NR		NR	NR	NR	NR	NR		13		0	0.860937		0.110926	Correct
Reconstituted infant formula	F4810/72	Vegetative	Mes III	9	6.7	0.49	NR		NR	NR	NR	NR	NR		13		-	0		0.43	Fail-safe
Reconstituted milk	F4810/72	Vegetative	Mes III	12	6.8	0.84	NR		NR	NR	NR	NR	NR		13		40.05	0.108		0.339598	Correct	Ellouze et al. (2021)
Reconstituted milk	F4810/72	Vegetative	Mes III	18	6.8	0.84	NR		NR	NR	NR	NR	NR		NR		NR	0.41		0.186298	Correct
Reconstituted milk	F4810/72	Vegetative	Mes III	22	6.8	0.84	NR		NR	NR	NR	NR	NR		3		NR	0.67		0.111222	Correct
Reconstituted milk	F4810/72	Vegetative	Mes III	25	6.8	0.84	NR		NR	NR	NR	NR	NR		NR		NR	1.17		0.0686132	Correct
Reconstituted milk	F4810/72	Vegetative	Mes III	30	6.8	0.84	NR		NR	NR	NR	NR	NR		2		NR	1.54		0.0222797	Correct
Reconstituted milk	F4810/72	Vegetative	Mes III	42	6.8	0.84	NR		NR	NR	NR	NR	NR		2		NR	0.849		0.00106368	Correct
Reconstituted milk	F4810/72	Vegetative	Mes III	45	6.8	0.84	NR		NR	NR	NR	NR	NR		2		NR	0.997		0.124953	Correct
Ricotta-Whey	ATCC 14579	Spore	Mes IV	15	6	0.5	25		NR	3393	291	NR	NR		5		20.62	0.291		0.269577	Correct	E. Tirloni et al. (2017)
Ricotta-Whey	GPe2	Spore	Mes	15	6	0.5	25		NR	3393	291	NR	NR		5		20.9	0.172		0.269577	Correct
Ricotta-Whey	GPe2	Spore	Mes	10	6	0.5	25		NR	3393	291	NR	NR		6		47.86	0.056		0.431319	Correct
Ricotta	ATCC 14579	Spore	Mes	15	6	0.5	25		NR	3393	291	NR	NR		5		20.77	0.213		0.269577	Correct
Ricotta	GPe2	Spore	Mes	15	6	0.5	25		NR	3393	291	NR	NR		5		22.57	0.201		0.269577	Correct
Ricotta	GPe2	Spore	Mes	10	6	0.5	25		NR	3393	291	NR	NR		6		84.07	0.041		0.431319	Correct
Reconstituted milk	NR	NR	Naturally present	20	6.7	0.49	NR		NR	NR	NR	NR	NR		NR		NR	0.315067		0.15	Correct	Sutherland et al., 1996
Infant formula	NR	Spore	Mes	26	6.7	0.49	NR		NR	NR	NR	NR	NR		NR		NR	0.74532		0.06	Correct
Past. milk	NR	Vegetative	Mes	30	6.7	0.49	NR		NR	NR	NR	NR	NR		NR		NR	1.54033		0.02	Correct
Product characteristics and growth kinetics of psychrotolerant B. cereus strains from literature data used for psycrotolerant model evaluation
Product	Strain	Vegetative/Spore	Mes/Psya	Temp (oC)	pH	WPS (%)	Dry matter (%)		Organic acid in water phase (ppm)						Length of exp., days		Growth parameter values			Ψ-value	Predictions	Reference
									Acetic	Citric	Lactic	Benzoic	Sorbic				Lag time (h)	µmax (h-1)
Brie cheese	B3-142, O216, A3-130	Mix	NR	4	6.8	3.83588	49.61		NR	NR	1468	NR	NR		35		-	0		4.19749	Correct	Little and Knøchel (1994)
Brie cheese	B3-142, O216, A3-131	Mix	NR	8	6.8	3.83588	49.61		NR	NR	1468	NR	NR		35		-	0		0.588541	Fail safe
Brie cheese	B3-142_High inoculation	Mix	NR	20	6.8	3.83588	49.61		NR	NR	1468	NR	NR		5		0	0.51		0.155242	Correct
Brie cheese	B3-142_Low inoculation	Mix	NR	20	6.8	3.83588	49.61		NR	NR	1468	NR	NR		5		0	0.309		0.155242	Correct
Carbonated/non-carbonated fermented bifidus milk	6 B. cereus strains	Vegetative	Psy	37	6	0.49	13		270	NR	195	NR	NR		35		0	0.938		0.0194867	Correct	Noriega et al. (2003)
Carbonated/non-carbonated fermented bifidus milk	6 B. cereus strains	Vegetative	Psy	37	6.7	0.49	13		295	NR	143	NR	NR		35		0	1.57		0.00189392	Correct
Milk	B. weihenstephanensis MC118	Spore	Psy	30	6.7	0.49	NR		NR	NR	NR	NR	NR		10		0	0.28		0.00454561	Correct	Bartoszewicz et al. (2013)
Milk	B. weihenstephanensis MC118	Spore	Psy	7	6.7	0.49	NR		NR	NR	NR	NR	NR		10		106	0.07		0.391737	Correct
Reconstituted skim milk, soft cheese (Tallaga)	Reference strain	NR	Psy	10	6.7	0.49	NR		NR	NR	NR	NR	NR		7		5.54	0.033		0.29515	Correct	Sadek et al. (2006
Reconstituted skim milk, soft cheese (Tallaga)	Reference strain	NR	Psy	10	6.7	0.49	NR		NR	NR	NR	NR	NR		7		5.58	0.039		0.29515	Correct
Reconstituted skim milk, soft cheese (Tallaga)	Isolated strain	NR	Psy	10	6.7	0.49	NR		NR	NR	NR	NR	NR		7		5.44	0.051		0.29515	Correct
Reconstituted skim milk, soft cheese (Tallaga)	Isolated strain	NR	Psy	10	6.7	0.49	NR		NR	NR	NR	NR	NR		30		4.71	0.039		0.29515	Correct
Skim milk brothd	2 strains of weihenstephanensis, 1 strain wiedmannii	Spore	Psy	4	6.5	0.49	NR		NR	NR	NR	NR	NR		NR		252	0.0671587		0.704006	Correct	Buehler et al. (2018)
Skim milk broth	2 strains of weihenstephanensis, 1 strain wiedmannii	Spore	Psy	6	6.5	0.49	NR		NR	NR	NR	NR	NR		NR		158.4	0.105535		0.441682	Correct
Skim milk broth	2 strains of weihenstephanensis, 1 strain wiedmannii	Spore	Psy	4	6.5	0.49	NR		NR	NR	NR	NR	NR		NR		218.4	0.0479705		0.704006	Correct
Skim milk broth	2 strains of weihenstephanensis, 1 strain wiedmannii	Spore	Psy	6	6.5	0.49	NR		NR	NR	NR	NR	NR		NR		136.8	0.0671587		0.441682	Correct
Skim milk broth	2 strains of weihenstephanensis, 1 strain wiedmannii	Spore	Psy	4	6.5	0.49	NR		NR	NR	NR	NR	NR		NR		511.2	0.095941		0.704006	Correct
Skim milk broth	2 strains of weihenstephanensis, 1 strain wiedmannii	Spore	Psy	6	6.5	0.49	NR		NR	NR	NR	NR	NR		NR		321.6	0.143912		0.441682	Correct
Skim milk broth	AT003 B. weihenstephanesis	Vegetative	Psy	6	6.7	0.49	NR		NR	NR	NR	NR	NR		21		6.77	0.056		0.428725	Correct	Ivy et al. (2012)
Skim milk broth	AT158 B. cereus sensu lato clade 1	Vegetative	Psy	6	6.7	0.49	NR		NR	NR	NR	NR	NR		21		-	0		0.428725	Fail safe
Chilled dairy model, chocolate mousse, Vanilla dessert	54B, 95003, Lwl 2_Spore cocktail	Spore	Psy	12	6	1.72	20		NR	NR	NR	NR	NR		35		0	0.084		0.287826	Correct	O’Mahony et al. (2001)
Chilled dairy model, chocolate mousse, Vanilla dessert	54B, 95003, Lwl 2_Spore cocktail	Spore	Psy	12	6.5	1.72	22		NR	NR	NR	NR	NR		35		0	0.071		0.258256	Correct
Chilled dairy model, chocolate mousse, Vanilla dessert	54B, 95003, Lwl 2_Spore cocktail	Spore	Psy	12	6.3	1.72	20		NR	NR	NR	NR	NR		35		0	0.068		0.266144	Correct
Chilled dairy model, chocolate mousse, Vanilla dessert	54B, 95003, Lwl 2_Spore cocktail	Spore	Psy	12	6.5	1.72	30		NR	NR	NR	NR	NR		35		0	0.11		0.258256	Correct
Chilled dairy model, chocolate mousse, Vanilla dessert	54B, 95003, Lwl 2_Spore cocktail	Spore	Psy	12	6	1.72	34		NR	NR	NR	NR	NR		35		0	0.019		0.287826	Correct
Chilled dairy model, chocolate mousse, Vanilla dessert	54B, 95003, Lwl 2_Spore cocktail	Spore	Psy	12	6.4	1.72	50		NR	NR	NR	NR	NR		35		0	0.067		0.261689	Correct
Chilled dairy model, chocolate mousse, Vanilla dessert	54B, 95003, Lwl 2_Spore cocktail	Spore	Psy	12	6.3	1.72	42		NR	NR	NR	NR	NR		35		0	0.029		0.266144	Correct
Chilled dairy model, chocolate mousse, Vanilla dessert	54B, 95003, Lwl 2_Spore cocktail	Spore	Psy	12	6.1	1.72	50		NR	NR	NR	NR	NR		35		168	0.023		0.27896	Correct
Chilled dairy model, chocolate mousse, Vanilla dessert	54B, 95003, Lwl 2_Spore cocktail	Spore	Psy	12	6.5	0.5	25		NR	NR	NR	NR	NR		35		0	0.119		0.632547	Correct
Chilled dairy model, chocolate mousse, Vanilla dessert	54B, 95003, Lwl 2_Spore cocktail	Spore	Psy	12	6.5	0.5	25		NR	NR	NR	NR	NR		35		0	0.133		0.632547	Correct
Chilled dairy model, chocolate mousse, Vanilla dessert	54B, 95003, Lwl 2_Spore cocktail	Spore	Psy	8	6.5	0.5	36		NR	NR	NR	NR	NR		35		-	0		1.02705	Correct
Chilled dairy model, chocolate mousse, Vanilla dessert	54B, 95003, Lwl 2_Spore cocktail	Spore	Psy	12	6.5	0.5	36		NR	NR	NR	NR	NR		35		168.57	0.117		0.632547	Correct
Pasteurized milk	NR	NR	Naturally present	13	6.7	0.49	NR		NR	NR	NR	NR	NR		6-24		38.61	0.248		0.214295	Correct	Valík et al. (2003)
Pasteurized milk	NR	NR	Naturally present	11	6.7	0.49	NR		NR	NR	NR	NR	NR		6-24		45	0.169		0.26657	Correct
Pasteurized milk	NR	NR	Naturally present	9	6.7	0.49	NR		NR	NR	NR	NR	NR		6-24		63.71	0.175		0.325436	Correct
Pasteurized milk	NR	NR	Naturally present	5	6.7	0.49	NR		NR	NR	NR	NR	NR		6-24		55.31	0.029		0.471582	Correct
Pasteurized milk	NR	NR	Naturally present	5	6.7	0.49	NR		NR	NR	NR	NR	NR		6-24		143.78	0.033		0.471582	Correct
Pasteurized milk	NR	NR	Naturally present	7	6.7	0.49	NR		NR	NR	NR	NR	NR		6-24		147.55	0.076		0.391737	Correct
Ricotta salata	NR	NR	Naturally present	4	6.18	4.45	41.44		NR	3393	291	NR	NR		90		-	0		6.04374	Correct	Spanu et al. (2016)
Ultrafiltered feta cheese_Core	NR	NR	Naturally present	4	4.7	3.90775	40		NR	NR	NR	NR	NR		90		-	0		31	Correct	Moradi-Khatoonabadi et al. (2015)
Ultrafiltered feta cheese_Rind	NR	NR	Naturally present	4	4.82	4.04606	40		NR	NR	NR	NR	NR		90		-	0		24	Correct
Ultrafiltered feta cheese_Brine	NR	NR	Naturally present	4	5.11	3.8	3.8		NR	NR	NR	NR	NR		90		-	0		13	Correct
Ultrafiltered feta cheese_Core	NR	NR	Naturally present	4	4.71	3.27261	40		NR	NR	NR	NR	NR		90		-	0		25	Correct
Ultrafiltered feta cheese_Rind	NR	NR	Naturally present	4	4.74	3.78448	40		NR	NR	NR	NR	NR		90		-	0		26	Correct
Ultrafiltered feta cheese_Brine	NR	NR	Naturally present	4	4.95	3.73261	3.8		NR	NR	NR	NR	NR		90		-	0		17	Correct
Ultrafiltered feta cheese_Core	NR	NR	Naturally present	4	4.75	3.41275	40		NR	NR	NR	NR	NR		90		-	0		23	Correct
Ultrafiltered feta cheese_Rind	NR	NR	Naturally present	4	4.79	3.58348	40		NR	NR	NR	NR	NR		90		-	0		22	Correct
Ultrafiltered feta cheese_Brine	NR	NR	Naturally present	4	5.14	4.55	4.55		NR	NR	NR	NR	NR		90		-	0		17	Correct
Semi-skimmed past. milk	NR	NR	Naturally present	7	6.7	0.49	NR		NR	NR	NR	NR	NR		25		NR	0.0716928		0.391737	Correct	Zwietering et al., (1996)
Semi-skimmed past. milk	NR	NR	Naturally present	7	6.7	0.49	NR		NR	NR	NR	NR	NR		25		NR	0.0788578		0.391737	Correct
Semi-skimmed past. milk	NR	NR	Naturally present	7	6.7	0.49	NR		NR	NR	NR	NR	NR		25		NR	0.0844555		0.391737	Correct
Semi-skimmed past. milk	NR	NR	Naturally present	7	6.7	0.49	NR		NR	NR	NR	NR	NR		25		NR	0.0982631		0.391737	Correct
Semi-skimmed past. milk	NR	NR	Naturally present	7	6.7	0.49	NR		NR	NR	NR	NR	NR		25		NR	0.1045		0.391737	Correct
Semi-skimmed past. milk	NR	NR	Naturally present	7	6.7	0.49	NR		NR	NR	NR	NR	NR		25		NR	0.108765		0.391737	Correct
Semi-skimmed past. milk	NR	NR	Naturally present	7	6.7	0.49	NR		NR	NR	NR	NR	NR		25		98.92	0.085		0.391737	Correct
Semi-skimmed past. milk	NR	NR	Naturally present	7	6.7	0.49	NR		NR	NR	NR	NR	NR		25		143.83	0.081		0.391737	Correct
Semi-skimmed past. milk	NR	NR	Naturally present	10	6.7	0.49	NR		NR	NR	NR	NR	NR		25		NR	0.114216		0.29515	Correct
Semi-skimmed past. milk	NR	NR	Naturally present	10	6.7	0.49	NR		NR	NR	NR	NR	NR		25		NR	0.18158		0.29515	Correct
Semi-skimmed past. milk	NR	NR	Naturally present	10	6.7	0.49	NR		NR	NR	NR	NR	NR		25		NR	0.25616		0.29515	Correct
Semi-skimmed past. milk	NR	NR	Naturally present	6	6.7	0.49	NR		NR	NR	NR	NR	NR		25		192.4	0.047		0.428725	Correct
Semi-skimmed past. milk	NR	NR	Naturally present	6	6.7	0.49	NR		NR	NR	NR	NR	NR		25		308.7	0.187		0.428725	Correct
Semi-skimmed past. milk	NR	NR	Naturally present	6	6.7	0.49	NR		NR	NR	NR	NR	NR		25		237.3	0.074		0.428725	Correct
Semi-skimmed past. milk	NR	NR	Naturally present	6	6.7	0.49	NR		NR	NR	NR	NR	NR		25		310.64	0.068		0.428725	Correct
Semi-skimmed past. milk	NR	NR	Naturally present	6	6.7	0.49	NR		NR	NR	NR	NR	NR		25		211.35	0.045		0.428725	Correct
Semi-skimmed past. milk	NR	NR	Naturally present	6	6.7	0.49	NR		NR	NR	NR	NR	NR		25		238.17	0.045		0.428725	Correct
Semi-skimmed past. milk	NR	NR	Naturally present	6	6.7	0.49	NR		NR	NR	NR	NR	NR		25		367.73	0.011		0.428725	Correct
Semi-skimmed past. milk	NR	NR	Naturally present	8	6.7	0.49	NR		NR	NR	NR	NR	NR		25		50.14	0.073		0.357545	Correct
Semi-skimmed past. milk	NR	NR	Naturally present	8	6.7	0.49	NR		NR	NR	NR	NR	NR		25		107.52	0.107		0.357545	Correct
Semi-skimmed past. milk	NR	NR	Naturally present	8	6.7	0.49	NR		NR	NR	NR	NR	NR		25		143.81	0.083		0.357545	Correct
Semi-skimmed past. milk	NR	NR	Naturally present	8	6.7	0.49	NR		NR	NR	NR	NR	NR		25		12.2	0.056		0.357545	Correct
Product characteristics and growth kinetics of B. cereus strains from literature data for strains with unknown mesophilic or psychrotolerant characteristics; used for evaluation of both mesophilic and psychrotolerant models
Product	Strain	Vegetative/Spore	Mes/Psya	Temp (oC)	pH	WPS (%)	Dry matter (%)		Organic acids in water phase (ppm)						Length of exp., days		Growth parameter values			Ψ-value	Predictions	Reference
									Acetic	Citric	Lactic	Benzoic	Sorbic				Lag time (h)	µmax (h-1)
Gouda cheese	ATC10702	Spore	NR	15	5.16	4.74	59.8		NR	NR	36567	NR	NR		42		-	0		0.052	Fail-safe	Rukure and Bester (2001)
Milk	KCCM40935	Vegetative	NR	15	6.7	0.49	NR		NR	NR	NR	NR	NR		2		12.31	0.254		0.255658	Correct	Kim et al. (2013)
Milk	KCCM40936	Vegetative	NR	20	6.7	0.49	NR		NR	NR	NR	NR	NR		2		4.01	0.649		0.14541	Correct
Milk	KCCM40937	Vegetative	NR	30	6.7	0.49	NR		NR	NR	NR	NR	NR		2		1.47	1.553		0.0218318	Correct
Past.cow milk	CCM 2010	NR	NR	22	6.7	0.49	NR		NR	NR	NR	NR	NR		7		9.55	0.493		0.110603	Correct	Necidová et al. (2014)
Past.cow milk	CCM 2010	NR	NR	15	6.7	0.49	NR		NR	NR	NR	NR	NR		7		3.07	0.224		0.255658	Correct
Past.cow milk	CCM 2010	NR	NR	8	6.7	0.49	NR		NR	NR	NR	NR	NR		7		0	0.047		0.467956	Correct
Past.goat milk	CCM 2010	NR	NR	15	6.5	0.49	NR		NR	NR	NR	NR	NR		7		12.61	0.474		0.255453	Correct
Raw sheep milk	CCM 2011	NR	NR	8	6.7	0.49	NR		NR	NR	NR	NR	NR		7		-	0		0.467956	Fail safe
Raw sheep milk	CCM 2012	NR	NR	22	6.7	0.49	NR		NR	NR	NR	NR	NR		7		1.17	0.765		0.110603	Correct
Past.sheep milk	CCM 2010	NR	NR	8	6.7	0.49	NR		NR	NR	NR	NR	NR		7		-	0		0.467956	Fail safe
Past.sheep milk	CCM 2010	NR	NR	15	6.7	0.49	NR		NR	NR	NR	NR	NR		7		22.02	0.858		0.255658	Correct
Infant food	NR	NR	Naturally present	27	6.7	0.49	NR		NR	NR	NR	NR	NR		1		4.71	1.291		0.0460058	Correct	Becker et al. (1994)
Infant food	NR	NR	Naturally present	27	6.7	0.49	NR		NR	NR	NR	NR	NR		1		4.4	2.145		0.0460058	Correct
Infant food	NR	NR	Naturally present	27	6.7	0.49	NR		NR	NR	NR	NR	NR		1		2.98	1.615		0.0460058	Correct
Infant food	NR	NR	Naturally present	27	6.7	0.49	NR		NR	NR	NR	NR	NR		1		3.92	1.08		0.0460058	Correct
Infant food	NR	NR	Naturally present	27	6.7	0.49	NR		NR	NR	NR	NR	NR		1		2.41	1.388		0.0460058	Correct
Reconstituted infant formula	CCM 869-low inoculum	Spore	NR	15	6.7	0.49	NR		NR	NR	NR	NR	NR		2		12.227	0.246377		0.255658	Correct	Bursová et al. (2018)
Reconstituted infant formula	CCM 869-high inoculum	Spore	NR	15	6.7	0.49	NR		NR	NR	NR	NR	NR		2		12.464	0.237166		0.255658	Correct
Reconstituted infant formula	CCM 869-low inoculum	Spore	NR	24	5.8	0.49	NR		NR	NR	NR	NR	NR		2		4.251	0.895706		0.0815993	Correct
Reconstituted infant formula	CCM 869-high inoculum	Spore	NR	24	5.8	0.49	NR		NR	NR	NR	NR	NR		2		4.857	1.02235		0.0815993	Correct
Reconstituted infant formula	CCM 869	Spore	NR	8	6.7	0.49	NR		NR	NR	NR	NR	NR		2		-	0		0.467956	Fail safe
Reconstituted infant formula	CCM 2010-Low inoculum	Spore	NR	15	6.7	0.49	NR		NR	NR	NR	NR	NR		2		14.94	0.301639		0.255658	Correct
Reconstituted infant formula	CCM 2010-high inoculum	Spore	NR	15	6.7	0.49	NR		NR	NR	NR	NR	NR		2		13.563	0.294731		0.255658	Correct
Reconstituted infant formula	CCM 2010-Low inoculum	Spore	NR	24	5.8	0.49	NR		NR	NR	NR	NR	NR		2		5.083	1.13748		0.0815993	Correct
Reconstituted infant formula	CCM 2010-high inoculum	Spore	NR	24	5.8	0.49	NR		NR	NR	NR	NR	NR		2		4.127	1.0707		0.0815993	Correct
Reconstituted infant formula	CCM 2010	Spore	NR	8	6.7	0.49	NR		NR	NR	NR	NR	NR		2		-	0		0.467956	Fail safe
Reconstituted infant formula	BC 055-low inoculum	Spore	NR	15	6.7	0.49	NR		NR	NR	NR	NR	NR		2		27.119	0.262495		0.255658	Correct
Reconstituted infant formula	BC 055-high inoculum	Spore	NR	15	6.7	0.49	NR		NR	NR	NR	NR	NR		2		27.317	0.269402		0.255658	Correct
Reconstituted infant formula	BC 055-low inoculum	Spore	NR	24	5.8	0.49	NR		NR	NR	NR	NR	NR		2		6.554	1.25261		0.0815993	Correct
Reconstituted infant formula	BC 055-high inoculum	Spore	NR	24	5.8	0.49	NR		NR	NR	NR	NR	NR		2		5.689	1.11906		0.0815993	Correct
Reconstituted infant formula	BC 055	Spore	NR	8	6.7	0.49	NR		NR	NR	NR	NR	NR		2		-	0		0.467956	Fail safe
Reconstituted infant formula	BC 120-low inoculum	Spore	NR	15	6.7	0.49	NR		NR	NR	NR	NR	NR		2		12.245	0.343085		0.255658	Correct
Reconstituted infant formula	BC 120-high inoculum	Spore	NR	15	6.7	0.49	NR		NR	NR	NR	NR	NR		2		7.991	0.283218		0.255658	Correct
Reconstituted infant formula	BC 120- low inoculum	Spore	NR	24	5.8	0.49	NR		NR	NR	NR	NR	NR		2		3.105	1.13517		0.0815993	Correct
Reconstituted infant formula	BC 120-high inoculum	Spore	NR	24	5.8	0.49	NR		NR	NR	NR	NR	NR		2		2.31	1.02926		0.0815993	Correct
Reconstituted infant formula	BC 120	Spore	NR	8	6.7	0.49	NR		NR	NR	NR	NR	NR		2		-	0		0.467956	Fail safe
UHT milk	NR	NR	NR	20	6.7	0.49	NR		NR	NR	NR	NR	NR		7		NR	0.39		0.14541	Correct	De Jonghe et al. (2010)
UHT milk	NR	NR	NR	37	6.7	0.49	NR		NR	NR	NR	NR	NR		7		NR	1.55		0.000502151	Correct
a mesophilic or psychrotolerant classification (Mes/psy).
b Not reported (NR).
c Bold font: Values are estimated from similar products.
